# Supplementary material for: Assessing Disease and Mortality among Small Cetaceans Stranded at a World Heritage Site in Southern Brazil
Source: PLoS One. 2016 Feb 12;11(2):e0149295. doi: 10.1371/journal.pone.0149295 (PMC4752507; doi:10.1371/journal.pone.0149295)
Supplement: S2 Table — F: female; M: male; SM: maturity stage; I: immature; M: mature; 2: fresh, 3: moderate decomposition, 4: advanced decomposition; NE: not examined; 1 parasites identified by Altrão et al. [33]; *Confirmed by histological evaluation. (XLSX) [file pone.0149295.s002.xlsx]

## Sheet: Tabela por Diagnóstico
Identification	Species	Length (cm)	Sex	SM	Decomposition stage	Parasitic and Microbiologic exams	Gross findings	Microscopical findings	Etiology¹	Cause of death
1	Pontoporia blainvillei	97	F	I	3	NE	Good nutritional status. Line mark. Frothy fluid in the airways.	Pulmonary edema. Skin congestion.		Probable bycatch
2	Sotalia guianensis	182	F	M*	2	NE	Good nutritional status. Net marks. Extensive blubber and muscle hematoma from head to abdomen.	NE		Confirmed bycatch
3	Sotalia guianensis	186	F	M	2	NE	Good nutritional status. Net marks. Skin ulcers (tooth-rake marks) and blubber petechiae. Frothy fluid in the airways. Liver congestion.	NE		Confirmed bycatch
4	Sotalia guianensis	183	F	M*	2	NE	Moderate nutritional status. Net marks.	NE		Confirmed bycatch
5	Sotalia guianensis	190	M	M*	3	Stomach: Braunina cordiformis	Good nutritional status. Net marks. Mild dental wear. Gastric parasitism. Ulceration in small intestine.	Chronic gastritis with multifocal mucosal calcification.		Confirmed bycatch
6	Stenella frontalis	160	M	I*	2	NE	Net marks.	Chronic bronchointerstitial pneumonia with multifocal emphysema and moderate edema.		Confirmed bycatch
7	Sotalia guianensis	185	F	M*	2	NE	Good nutritional status. Net marks. Skin ulcers (tooth-rake marks). Mild dental wear. Multifocal necro-hemorrhagic nodules in intestinal serosa.	Chronic bronchointerstitial pneumonia with multifocal parasitic granulomas and moderate edema.		Confirmed bycatch
8	Sotalia guianensis	190	F	M	4	NE	Rope tightly wrapped around the peduncle, adhered to skeletical muscle. Gastric ulcer.	NE		Suspected bycatch
9	Sotalia guianensis	179	M	M*	2	NE	Net marks.	Membranous glomerulonephritis. Chronic hepatitis. Chronic serositis and mucosal necrosis in intestine.		Confirmed bycatch
10	Sotalia guianensis	201	M	M*	2	Morbillivirus (IHC): negative	Good nutritional status. Net marks. Linear red bruises in mouth and head. Diffuse limphadenopathy. Fibrin deposition in hepatic capsule.	Chronic hepatitis. Chronic bronchointerstitial pneumonia with moderate angiomatosis and moderate edema. Moderate angiomatosis in the lymph node.		Confirmed bycatch
11	Sotalia guianensis	184	F	M	4	Stomach: Anisakis sp.	Net marks. Fluke slit. Lymphadenopathy. Moderate dental wear.	Membranous glomerulonephritis. Chronic bronchointerstitial pneumonia with multifocal granulomas. Multifocal distrophic calcification in stomach.		Confirmed bycatch
12	Sotalia guianensis	179	M	M*	2	Lung: Halocercus brasiliensis. Kidney (PAS): positive.	Good nutritional status. Net marks.	Chronic bronchointerstitial pneumonia with moderate angiomatosis. Chronic epicarditis and myocarditis and focal fibrosis in the myocardium. Membranous glomerulonephritis.	Parasite (lung)	Confirmed bycatch
13	Sotalia guianensis	86	M	I	3	NE	Emaciated. Animal brought by fishermen.	Chronic bronchointerstitial pneumonia.		Confirmed bycatch
14	Sotalia guianensis	174	F	M*	2	NE	Good nutritional status. Net marks. Ventral deep slit in peduncle. Skin ulcers (tooth-rake marks). Frothy fluid in the airways and pulmonary fibrosis. Pregnant.	Moderate angiomatosis in the lymph node and lymphoid depletion. Chronic hepatitis.		Confirmed bycatch
15	Sotalia guianensis	191	F	M	2	NE	Good nutricional status. Net marks. Partial fluke amputation. Pulmonary emphysema and frothy fluid in the airways. Food items in esophagus. Gastric ulcer.	Chronic bronchointerstitial pneumonia with moderate angiomatosis and multifocal parasitic granulomas. Granulomatous lymphadenitis.	Parasite (lung)	Confirmed bycatch
16	Sotalia guianensis	193	F	M	4	NE	Good nutricional status. Net marks and multifocal small, round, dark depressions on the skin. Multifocal ulceration on small intestine.	Mucosal calcification in stomach. Pulmonary fibrosis.	Parasite eggs (stomach)	Confirmed bycatch
17	Sotalia guianensis	143	F	I	3	Lung: Halocercus brasiliensis Stomach: Anisakis sp.	Moderate nutritional status. Net marks. Fluke slit and hemorrhage. Pulmonary hemorrhage and focal calcification. Mild, multifocal hemorrhage in intestinal mucosa.	Acute gastritis	Parasite (lung and stomach)	Confirmed bycatch
18	Sotalia guianensis	108	M	I	2	NE	Good nutritional status. Net marks. Multifocal petechiae in adipose tissue. Hepatic and kidney congestion.	Pulmonary congestion. Chronic hepatitis and mild hepatic lipidosis. Granulomatous lymphadenitis.		Confirmed bycatch
19	Sotalia guianensis	180	NI	M	4	Esophagus and stomach: Anisakis sp. Lung: Halocercus brasiliensis.	Moderate nutritional status. Net marks. Multifocal pulmonary granulomas, frothy fluid in the airways. Deep, multifocal ulceration in the skin. Multifocal necro-hemorrhagic nodules in gastric serosa.	Chronic bronchointerstitial pneumonia with moderate angiomatosis. Chronic gastritis and focal mucosal calcification.	Parasite (lung)	Confirmed bycatch
20	Sotalia guianensis	197	M	M*	2	Lung: Halocercus brasiliensis . Morbillivirus (IHC): positive	Good nutritional status. Net marks. Focal whitish velvety lesion on fluke and multifocal skin ulceration (tooth-rake marks). Frothy fluid in the airways. Multifocal ulceration on small intestine. Multifocal necro-hemorrhagic nodules in gastric serosa.	Chronic bronchointerstitial pneumonia with multifocal granulomas, calcification, multifocal hemorrhage, severe edema and moderate angiomatosis. Mild chronic adrenalitis with capsular hemorrhage and focal calcification. Multifocal hemorrhage and chronic glossitis. Granulomatous enteritis. Granulomatous lymphadenitis and lymphoid depletion.	Parasite and virus (lung)	Confirmed bycatch
21	Sotalia guianensis	184	M	M*	2	Lung: Halocercus brasiliensis	Good nutritional status. Net marks. Frothy fluid in the airways. Multifocal pulmonary hemorrhage, granulomas and calcification. Lymphadenopathy (lung-associated).	Chronic bronchointerstitial pneumonia with severe angiomatosis, edema and calcification. Granulomatous lymphadenitis with focal calcification and lymphoid depletion. Chronic hepatitis. Chronic orchitis.	Parasite (lung)	Confirmed bycatch
22	Sotalia guianensis	130	F	I	2	Lung: Halocercus brasiliensis Morbillivirus (IHC): negative	Good nutritional status. Net marks. Frothy fluid in the airways. Multifocal pulmonary hemorrhage and granulomas. Lymphadenopathy (lung-associated).	Chronic bronchointerstitial pneumonia with severe edema and multifocal hemorrhage. Chronic epicarditis with focal myocardial fibrosis.	Parasite (lung)	Confirmed bycatch
23	Globicephala melas	216	F	I	2	NE	Good nutritional status. Fluke and dorsal fin mutilation. Fluke hemorrhage. Dark-fringed spot in ventral anterior region and jaw. Frothy fluid in the airways. Hepatic congestion.	Chronic bronchointerstitial pneumonia with mild edema and angiomatosis. Chronic hepatitis.		Probable bycatch
24	Sotalia guianensis	191	M	M	3	Esophagus and stomach: Anisakis sp.	Good nutritional status. Net marks. Frothy fluid in the airways.	Chronic bronchointerstitial pneumonia with mild angiomatosis.		Confirmed bycatch
25	Sotalia guianensis	185	F	M*	3	Stomach: Braunina cordiformis. Lung: Halocercus brasiliensis	Good nutritional status. Net marks. Pregnant.	Encapsulated parasite (no leukocyte infiltrate associated).		Confirmed bycatch
26	Sotalia guianensis	153	F	I*	2	Lung: Halocercus brasiliensis Stomach: Anisakis sp.	Good nutritional status. Net marks. Multifocal skin ulceration (tooth-rake marks). Water within blowhole. Small, round, dark depressions on the skin. Ribs impression in lung and pulmonary edema, multifocal calcification and pulmonary abscess.	Chronic bronchointerstitial pneumonia with severe edema and angiomatosis. Granulomatous lymphadenitis with moderate to severe angiomatosis. Chronic hepatitis. Eosinophilic splenitis.	Parasite (lung)	Confirmed bycatch
27	Sotalia guianensis	NI	M	I*	3	Lung: Halocercus brasiliensis. Morbillivirus (IHC): negative.	Good nutritional status. Lateral line impression on skin. Amputated flukes and slits around the eyes. Stab wound on the abdomen. Frothy fluid in the airways. Esophageal perfuration.	Chronic bronchointerstitial pneumonia with severe edema and moderate angiomatosis. Eosinophilic splenitis. Chronic hepatitis with mild lipidosis. Chronic tonsillitis.	Parasite (lung)	Probable bycatch
28	Sotalia guianensis	152	F	I*	2	Lung: Halocerus brasiliensis. Bacteria (Gram-negative cocci).	Good nutritional status. Net marks. Skin ulcers (tooth-rake marks). Petechiae in subcutaneous tissue. Frothy fluid in the airways. Fibrinous exsudate on pleura and multifocal granulomas. Lymphadenopathy (lung associated). Calcified nodules in gastric mucosa.	Chronic bronchointerstitial pneumonia with moderate angiomatosis. Granulomatous lymphadenitis with moderate to severe angiomatosis and multifocal calcification. Chronic cystitis. Chronic hepatitis. Chronic epicarditis. Membranous glomerulonephritis.	Parasite and bacteria (lung), parasite (stomach)	Confirmed bycatch
29	Sotalia guianensis	194	M	M*	4	Lung: Halocercus brasiliensis.	Good nutricional status. Deep slit on dorsal peduncle, with spine lesion. Pulmonary congestion.	Pulmonary edema and interstitial fibrosis	Parasite (intestine and lung)	Propeller strike
30	Sotalia guianensis	104	M	I	4	NE	Nylon entraped around the head, mouth and belly. The nylon was attached by a hook and caused a extensive trauma, evisceration and intestinal perfuration.	NE		Trauma
31	Stenella longirostris	160	M	I*	2	NE	Good nutritional status. Suppurative bronchopneumonia. Fibrinous exsudate on hepatic capsule.	Chronic bronchointerstitial pneumonia with severe edema. Severe angiomatosis in lymph node. Focal calcification in gastric mucosa. Focal calcification in kidney.		Pneumonia
32	Sotalia guianensis	149	M	I*	3	Lung: Halocercus brasiliensis. Stomach: Anisaks sp.	Moderate nutritional status. Frothy fluid in the airways. Partially digested food items in stomach. Locally extensive hemorrhagic ulcers in stomach (mucosa and serosa). Fibrinous exsudate on liver capsule. Liver congestion.	Chronic bronchointerstitial pneumonia with moderate angiomatosis. Chronic myocarditis. Focal calcification of gastric mucosa.	Parasite (lung), parasite eggs (stomach)	Pneumonia
33	Sotalia guianensis	180	F	M*	3	NE	Good nutritional status. Enlarged uterus.	Chronic bronchointerstitial pneumonia, focal calcification and severe angiomatosis. Focal hemorrhage in myocardium.		Pneumonia
34	Sotalia guianensis	210	F	M	3	Lung: bacteria (Gram-negative cocci)	Moderate nutritional status. Scars and ulcerated lesions on skin. Frothy fluid in the airways. Fibrinous exsudate on pleura. Pulmonary edema, locally extensive emphysema and fibrosis. Ulcers on small intestine. Severe apex-lateral dental wear.	Chronic bronchointerstitial pneumonia, locally extensive emphysema, severe angiomatosis, edema and multifocal calcified granulomas. Granulomatous enteritis. Chronic hepatitis.	Bacteria (lung)	Pneumonia
35	Sotalia guianensis	150	M	I	3	Lung: Halocercus brasiliensis Morbillivirus (IHC): negative	Moderate nutritional status. Pulmonary granulomas.	Granulomatous bronchointerstitial pneumonia with multifocal necrosis and severe edema and angiomatosis.	Parasite (lung)	Pneumonia
36	Sotalia guianensis	194	M	M	3	Lung: Halocercus brasiliensis Morbillivirus (IHC): negative	Good nutritional status. Fibrin deposition over the pleural surface. Multifocal calcified nodules on gastric mucosa. Lymphadenopathy (lung-associated).	Granulomatous lymphadenitis. Chronic bronchointerstitial pneumonia, with multifocal granulomas and calcification.	Parasite (lung)	Pneumonia
37	Sotalia guianensis	195	F	M*	3	Lung: Halocercus brasiliensis. Morbillivirus (IHC): positive. Kidney (PAS): positive.	Good nutritional status. Frothy fluid in the airways. Intestinal perforation. Multifocal fibrin-purulent exsudate on parietal pleura.	Chronic bronchointerstitial pneumonia with severe angiomatosis. Chronic hepatitis. Membranous glomerulonephritis. Chronic epicarditis. Granulomatous lymphadenitis with moderate angiomatosis (mesenteric and lung-associated lymph node).	Parasite and virus (lung)	Pneumonia
38	Sotalia guianensis	186	F	M*	3	Lung: Halocercus brasiliensis	Good nutritional status. Rib imprints and pulmonary locally extensive hemorrhage. Severe posterior dental wear.	Chronic bronchointerstitial pneumonia with multifocal granulomas and calcification. Chronic myositis, hemorrhage and fibrosis (intercostal muscle)	Parasite (lung)	Pneumonia
39	Sotalia guianensis	159	M	I*	3	Lung: Halocercus brasiliensis. Morbillivirus (IHC): positive. Lymph node: bacteria (Gram-negative cocci)	Moderate nutritional status. Skin ulcers (tooth-rake marks). Frothy fluid in the airways.	Chronic bronchointerstitial pneumonia with severe angiomatosis. Lymph node hemorrhage (mesenteric), granulomatous lymphadenitis with severe angiomatosis. Adrenal hemorrhage. Chronic hepatitis.	Parasite and virus (lung), bacteria (lymph node)	Pneumonia
40	Sotalia guianensis	189	M	M	4	Lung: Halocercus brasiliensis	Good nutritional status. Diffuse and severe fibrinous exsudate over the pleural surface. Limphadenopathy (lung-associated)	Chronic bronchointerstitial pneumonia with moderate angiomatosis. Granulomatous lymphadenitis (lung and mesenteric-associated).	Parasite (lung)	Pneumonia
41	Sotalia guianensis	87	F	I	3	NE	Emaciated. Focal ulcerative dermatitis on the edges of pectoral fin. Unhealed navel.	NE		Emaciation (dependent calf)
42	Sotalia guianensis	182	F	M	3	Lung: Halocercus brasiliensis	Emaciated. Multifocal ulcerative dermatitis on the edges. Empty stomach.	Chronic bronchointerstitial pneumonia with focal calcification and severe angiomatosis. Skin acanthosis.	Parasite (lung)	Emaciation
43	Pontoporia blainvillei	63	M	I*	2	NE	Emaciated. Multifocal ulcers on skin (teeth marks).	Chronic bronchointerstitial pneumonia and mild angiomatosis. Adrenal hemorrhage.		Emaciation (dependent calf)
44	Sotalia guianensis	90	F	I	2	NE	Good nutritional status. Multifocal skin hematomas. Granulomatous and ulcerative dermatitis on the edges. Locally extensive hemorrhage in spleen. Hemorrhagic ulceration on small intestine.	NE		Neonatal pathology
45	Sotalia guianensis	190	F	M*	2	Stomach: Anisakis spp.	Moderate nutritional status. Multifocal ulcerative dermatitis on the edges and multifocal velvety lesions on skin. Erosions on fluke and pectoral fin. Esophageal and larynx obstruction (fish).	Chronic bronchointerstitial pneumonia with mild angiomatosis. Chronic dermatitis. Eosinophilic splenitis. Chronic hepatitis. Chronic pyelonephritis with multifocal calcification. Chronic esophagitis with diffuse ulceration.		Choke (esophagic and larynx obstruction)
46	Sotalia guianensis	174	M	I*	3	Lung: Halocercus brasiliensis	Good nutritional status. Focal skin ulceration. Frothy fluid in the airways. Multifocal pulmonary abscess. Multifocal abscess on intestinal serosa. Suppurative myocarditis (left ventricle).	Chronic bronchointerstitial pneumonia with moderate angiomatosis and multifocal calcification. Chronic orchitis.	Parasite and bacteria (lung)	Septicemia
47	Tursiops truncatus	253	M	M	2	NE	Good nutritional status. Frothy fluid in the airways. Pulmonary congestion and consolidation.	Diffuse edema and vacuolization, and multifocal acantholysis on the epidermis. Multifocal fibrosis in the stomach.		Undetermined
48	Sotalia guianensis	NI	NI	M	4	Stomach: Braunina cordiformis	Stomach parasitism. Moderate dental wear.	Chronic gastritis.		Undetermined
49	Sotalia guianensis	198	M	M	3	Stomach: Braunina cordiformis	Good nutritional status. Stomach parasitism.	Multifocal calcification and parasite adhered to gastric mucosa.		Undetermined
50	Sotalia guianensis	130	F	I	2	NE	Moderate nutritional status.	Acute epicarditis.		Undetermined
51	Sotalia guianensis	145	M	I	2	NE	Focal necrosis in small intestinal serosa.	Granuloma in intestinal serosa.		Undetermined
52	Sotalia guianensis	185	F	M	3	Stomach: Braunina cordiformis	Stomach parasitism. Moderate dental wear.	Membranous glomerulonephritis with multifocal calcification. Pulmonary edema. Eosinophilic splenitis. Multifocal calcification in the gastric mucosa.	Parasite (stomach)	Undetermined
53	Sotalia guianensis	134	F	I	4	NE	Equimosis on trachea.	Chronic hepatitis.		Undetermined
54	Sotalia guianensis	156	M	I	2	Morbillivirus (IHC): negative	Frothy fluid in the airways.	Chronic bronchointerstitial pneumonia with moderate angiomatosis. Membranous glomerulonephritis. Focal sppurative hepatitis. Caseous lymphadenitis and lymphoid depletion. Chronic epicarditis. Chronic dermatitis.		Undetermined
55	Sotalia guianensis	172	M	M	4	NE	Fluke amputation.	Medullary calcification in the kidney.		Undetermined
56	Stenella frontalis	196	M	M	4	NE	NE	Medullary calcification in the kidney.		Undetermined
57	Sotalia guianensis	162	M	I	4	Lung: Halocercus brasiliensis	Good nutritional status.	Pulmonary fibrosis and calcification.		Undetermined
